# Supplementary material for: Identification of cuproptosis -related subtypes, the development of a prognosis model, and characterization of tumor microenvironment infiltration in prostate cancer
Source: Front Immunol. 2022 Sep 20;13:974034. doi: 10.3389/fimmu.2022.974034 (PMC9530990; doi:10.3389/fimmu.2022.974034)
Supplement: Supplementary file 1 [file DataSheet_1.zip]

Archive with 5 entries (4 files):
- supplementary materials/
- supplementary materials/Figure legends.docx
- supplementary materials/Figure S1.pdf
- supplementary materials/Figure S2.tif
- supplementary materials/Table S1.docx
